# Supplementary material for: The relationship between hospital ethical climate and continuing education in nursing ethics
Source: PLoS One. 2022 Jul 21;17(7):e0269034. doi: 10.1371/journal.pone.0269034 (PMC9302802; doi:10.1371/journal.pone.0269034)
Supplement: S1 Dataset — (XLSX) [file pone.0269034.s001.xlsx]

## Sheet: Sheet1
	Table 3.
	table.3	n	Mean	S.D.	S.E.	statistical method used	p value	# samples
	Female	561	95.1	14.8	0.6	student' t-test	p<0.05*	561
	Male	44	90.4	14.6	2.2			44
	hospital1	410	93.4	14.9	0.734556	One-way ANOVA	p<0.05*	410
	hospita2	130	96.8	14.1	1.23301			130
	hospital3	65	99.5	14.6	1.80852			65
	Registered Nurse	562	94.7	14.8	0.6	One-way ANOVA	p>0.1	562
	Midwife	29	98.6	14.2	2.6			29
	Advanced Licensed Nurse	14	89.8	16.8	4.5			14
	Manager	74	95.7	13.4	1.6	student' t-test	p>0.1	74
	Staff	531	94.6	15	0.7			531
	Surgery**	201	92.9	14.8	1.04102	One-way ANOVA/Kruskal-Wallis test	p<0.05*	201
	Internal medicine**	174	97.3	12	0.909886			174
	Mixed surgery and internal medicine**	69	99	13.4	1.61032			69
	ICU/CCU	15	103.9	14.1	2.34214			15
	NICU**	19	95.8	19.2	3.68463			19
	Obstetric**	22	102.9	12.8	2.72498			22
	Pediatric**	12	98.6	15.7	4.41063			12
	Operating room	16	73	11.8	2.96086			16
	Psychiatry**	35	88.1	13.9	3.6474			35
	Emergency department**	7	91	6.8	4.54516			7
	SCU	28	92.1	19.5	2.57275			28
	Others	7	87.7	14.5	5.46292			7
	Experience of ethics education					student' t-test	p<0.05*	605
	Yes	430	95.6	14.2	0.686192			430
	No	175	92.8	16	1.21002			175
	In-service training in workplace on ethics					student' t-test	< 0.001*	604
	Yes	393	96.3	14	0.7			394
	No	211	91.8	15.8	1.1			210
	Workshops/ Academic conferences on nursing ethics					student' t-test	p<0.05*	604
	Yes	122	92.1	14.4	14.4			123
	No	482	95.4	14.9	0.7			481
